# Supplementary material for: The ‘light touch’ of the Black Death in the Southern Netherlands: an urban trick?
Source: Econ Hist Rev. 2018 Feb 5;72(1):32–56. doi: 10.1111/ehr.12667 (PMC6472643; doi:10.1111/ehr.12667)
Supplement: Supplementary file 2 — S2. Hainaut mortmain mortality data, 1349–1450 [file EHR-72-32-s002.xlsx]

## Sheet: Information
Supporting Information 2 (S2). Hainaut mortmain mortality data, 1349-1450
Content:	1. Tab with raw figures per archive document
	2. Tab with raw figures represented per year
Information:	The data presented in this file were taken directly from the mortmain accounts kept for the County of Hainaut between the years 1349 and 1450. These documents are kept in the 'Nord' departmental archives in Lille, France, and the National Archives of Belgium in Brussels. The reference to the inidvidual sources has been included in the overview of the raw figures per document. The first tab contai…

## Sheet: Raw figures per document
Raw figures per document				ADN: Archives Départementales du Nord, Lille
				ARB: Algemeen Rijksarchief Brussel
Source information	Exact period	Total deaths
ADN B 12122	24 june 1349 - 11 april 1350	437
ARB 17867	11 april 1350 - 25 april 1351	382
ADN B 12123	25 april 1351 - 1 may 1352	279
ADN B 12124	15 july 1353 - 18 november 1353	193
ADN B 12125	18 november 1353 - 24 august 1354	294
ADN B 12126	30 june 1355 - 13 november 1355	86
ADN B 12127	6 february 1356 - 28 july 1356	113
ADN B 12128	28 july 1356 - 24 june 1358	559
ADN B 12129	24 june 1358 - 18 july 1359	330
ADN B 12130	18 july 1359 - 1 july 1360	487
ADN B 12131	1 july 1360 - 1 january 1361	508
ADN B 12132	1 january 1361 - 1 january 1362	865
ADN B 12133	1 january 1362 - 1 september 1362	435
ADN B 12134	1 september 1362 - 15 may 1363	418
ARB 17868	18 may 1363 - 30 november 1363	101
ADN B 12135	30 november 1363 - 24 december 1364	273
ADN B 12136	24 december 1364 - 24 december 1365	586
ADN B 12137	2 october 1366 - 2 october 1367	421
ADN B 12138	18 june 1368 - 20 may 1369	486
ADN B 12139	20 may 1369 - 31 may 1370	240
ADN B 12140	31 may 1370 - 15 augustus 1371	166
ADN B 12141	15 august 1371 - 1 july 1372	116
ADN B 12142	1 july 1372 - 1 july 1373	133
ADN B 12143	1 august 1376 - 1 august 1377	236
ADN B 12144	1 august 1377 - 1 august 1378	216
ADN B 12145	1 august 1378 - 1 august 1379	182
ADN B 12146	1 august 1379 - 1 august 1380	237
ARB 17869	1 august 1380 - 15 february 1381	371
ADN B 12147	15 february 1381 - 15 august 1381	137
ADN B 12148	1 august 1381 - 1 august 1382	444
ADN B 12149	8 july 1384 - 8 july 1385	214
ADN B 12150	8 july 1387 - 8 july 1388	107
ADN B 12151	8 july 1388 - 8 july 1389	186
ADN B 12152	8 july 1389 - 8 february 1390	80
ADN B 12153	8 february 1390 - 8 july 1391	224
ADN B 12154	8 july 1391 - 8 july 1392	242
ADN B 12155	8 july 1392 - 24 june 1393	221
ADN B 12156	1 september 1394 - 1 september 1395	211
ADN B 12157	1 september 1395 - 1 september 1396	301
ADN B 12158	1 september 1396 - 1 september 1397	332
ADN B 12159	1 september 1397 - 1 september 1398	325
ADN B 12160	1 september 1398 - 1 september 1399	226
ADN B 12161	1 september 1399 - 1 september 1400	262
ARB 17870	1 september 1400 - 1 september 1401	1091
ADN B 12162	1 september 1401 - 1 september 1402	541
ADN B 12163	1 september 1402 - 1 september 1403	235
ADN B 12164	1 september 1403 - 1 september 1404	205
ADN B 12165	1 september 1404 - 1 september 1405	157
ADN B 12167	1 september 1405 - 1 september 1406	183
ADN B 12168	1 september 1406 - 1 september 1407	192
ADN B 12171	1 september 1408 - 1 september 1409	250
ADN B 12172	1 september 1409 - 1 september 1410	296
ADN B 12173	1 september 1410 - 1 september 1411	191
ADN B 12174	1 september 1411 - 1 september 1412	202
ADN B 12175	1 september 1412 - 1 september 1413	400
ADN B 12176	1 september 1413 - 1 september 1414	803
ADN B 12177	1 september 1414 - 1 september 1415	549
ADN B 12178	1 september 1415 - 1 september 1416	704
ADN B 12179	1 september 1418 - 14 march 1419	106
ADN B 12180	15 march 1419 - 1 september 1419	169
ADN B 12181	1 september 1420 - 31 may 1421	243
ADN B 12182	1 september 1421 - 1 september 1422	184
ADN B 12183	1 september 1422 - 30 september 1422	44
ADN B 12184	1 october 1422 - 1 september 1423	231
ADN B 12186	1 september 1424 - 1 september 1425	171
ADN B 12187	1 september 1425 - 1 september 1426	314
ADN B 12188	1 september 1426 - 17 april 1427	140
ADN B 12189	17 april 1427 - 25 june 1427	18
ADN B 12190	25 june 1427 - 31 august 1427	16
ADN B 12191	1 september 1427 - 3 july 1428	172
ADN B 12192	3 july 1428 - 1 september 1428	10
ADN B 12193	1 september 1428 - 24 january 1429	42
ADN B 12194	23 january 1429 - 31 august 1429	100
ADN B 12195	1 september 1429 - 31 august 1430	151
ADN B 12196	1 september 1430 - 1 october 1430	25
ADN B 12197	1 october 1430 - 31 august 1431	168
ADN B 12198	1 september 1431 - 31 august 1432	137
ADN B 12199	1 september 1432 - 31 august 1433	151
ADN B 12200	1 september 1433 - 3 december 1433	108
ADN B 12201	4 december 1433 -28 february 1434	55
ADN B 12202	1 march 1434 - 31 august 1434	133
ADN B 12203	1 september 1434 - 31 august 1435	196
ADN B 12204	1 september 1436 - 31 august 1437	158
ADN B 12205	1 september 1437 - 31 august 1438	378
ADN B 12206	1 september 1438 - 31 december 1439	1021
ADN B 12207	1 january 1441 - 31 december 1441	238
ADN B 12208	1 january 1442 - 31 december 1442	220
ADN B 12209	1 january 1443 - 31 december 1443	258
ADN B 12210	1 january 1444 - 31 december 1444	196
ADN B 12211	1 january 1445 - 31 december 1445	250
ADN B 12212	1 january 1446 - 31 december 1446	170
ADN B 12213	1 january 1447 - 31 december 1447	191
ADN B 12214	1 january 1448 - 31 december 1448	219
ADN B 12215	1 january 1449 - 31 december 1449	233
ADN B 12217	1 january 1450 - 31 december 1450	333
	TOTAL	25610

## Sheet: Raw figures per year
	Raw figures per years
					Mortmain deaths				Number of localities				Urban localities																						Rural localities
																																			Castellany of Ath
	Year	Plague year	Exact period (based on combining of documents)		Total	Urban	Rural		Urban	Rural	Total		Ath	Avesnes	Bavay	Beaumont	Binche	Bouchain	Braine-le-Comte	Chièvres	Chimay	Condé	Enghien	Hal	Landrecies	Lessines	Leuze	Maubeuge	Mons	Quesnoy	Roeulx	Saint-Ghislain	Soignies		Anvaing	Arbre	Attre	Arc-Ainières	Aubechies	Bauffe	Baugnies	Biévène	Bouvignies	Brugelette	Cambron-Casteau	Cambron-L'Abbaye	Chapelle-à-Wattines/à-Oie	Cordes	Dergneau
1349	1349	Plague	24/06/1349-11/04-1350		437	209	228		5	70	75		16	0	6	0	0	0	0	64	0	0	0	0	0	0	0	119	4	0	0	0	0		0	2	1	0	0	0	0	3	0	1	1	0	2	1	1
1350	1350	Plague	11/04/1350-25/04/1351		382	131	251		6	88	94		9	0	4	0	0	0	0	37	0	0	0	0	0	0	0	63	1	0	0	17	0		0	2	4	0	0	0	0	4	0	6	0	0	2	3	1
1351	1351	Plague	25/04/1351-01/05/1352		279	117	162		6	69	75		11	0	10	0	0	0	0	35	0	0	0	0	0	0	0	50	7	0	0	4	0		0	1	0	2	0	0	0	1	0	2	1	0	3	0	1
1352	1352		Missing
1353	1353		15/07/1353-18/11/1353-24/08/1354		487	126	361		6	90	96		21	0	4	0	0	0	0	35	0	0	0	0	0	0	0	51	6	0	0	9	0		0	0	3	0	0	0	0	3	0	5	2	0	1	0	0
1354	1354		Missing
1355	1355		30/06/1355-13/11/1355 (gap 3 months) - 28/07/1356		199	68	131		8	71	79		4	0	1	2	0	0	0	14	0	0	0	0	0	0	0	38	6	0	0	2	1		0	0	2	0	0	0	0	6	0	0	0	0	0	0	0
1356	1356		28/07/1356-24/06/1358 (divide by 2)		279.5	114	165.5		9	113	122		8.5	0	4.5	0	0	0	0	27	0	1	0	15.5	0	0	0	49.5	4	1	0	3	0		0	1	1	0	0	0	0	2	0	7	0	0	3	0	0
1357	1357		See above		279.5	114	165.5		9	113	122		8.5	0	4.5	0	0	0	0	27	0	1	0	15.5	0	0	0	49.5	4	1	0	3	0
1358	1358	Plague	24/06/1358-18/07/1359		330	111	219		7	93	100		12	0	2	0	0	0	0	0	0	0	0	58	0	0	0	29	7	2	0	1	0		0	0	1	0	0	1	0	1	0	3	2	0	0	0	0
1359	1359	Plague	18/07/1359-01/07/1360		487	129	358		9	100	109		18	0	13	0	0	0	0	0	0	1	0	24	0	0	0	46	8	0	3	6	10		0	10	8	0	0	0	0	2	0	16	13	0	0	0	0
1360	1360	Plague	01/07/1360-01/01/1361		508	266	242		9	97	106		9	0	43	1	0	0	0	0	0	0	0	21	0	0	0	179	4	0	1	6	2		0	0	0	0	0	0	0	4	0	3	1	0	1	0	0
1361	1361	Plague	01/01/1361-01/01/1362		865	253	612		10	122	132		21	0	25	0	0	0	11	31	0	0	0	39	0	0	0	103	13	0	1	7	2		0	0	1	0	0	0	0	6	0	0	2	0	0	0	0
1362	1362	Plague	01/01/1362-01/09/1362		435	61	374		12	94	106		7	0	1	0	0	0	2	2	0	1	0	8	0	0	0	26	3	2	2	3	4		0	2	3	0	0	0	0	0	0	9	2	0	0	0	0
1363	1363		01/09/1362-15/05/1363-30/11/1363		519	231	288		10	82	92		27	0	0	0	0	0	10	130	0	1	0	24	0	0	0	27	1	1	0	7	3		0	1	2	0	0	0	0	0	0	7	0	0	2	0	0
1364	1364		30/11/1363-24/12/1364		273	92	181		8	89	97		22	0	3	0	0	0	5	0	0	0	0	22	0	0	0	32	6	1	0	1	0		0	1	2	0	0	0	1	4	1	6	0	0	2	1	0
1365	1365		24/12/1364-24/12/1365		586	174	412		9	90	99		57	0	7	0	0	0	11	0	0	1	0	11	0	0	0	71	6	3	0	7	0		0	1	2	2	0	0	0	1	3	3	6	0	0	0	0
1366	1366		Missing
1367	1367		02/10/1366-02/10/1367		421	157	264		9	74	83		11	0	2	0	0	0	43	0	0	2	0	15	0	0	0	65	5	0	0	4	10		0	0	0	0	0	0	3	1	0	19	7	0	1	0	0
1368	1368	Plague	Missing																																0	0	0	0	0	0	0	0	0	0	0	0	0	0	0
1369	1369	Plague	18/06/1368-20/05/1369		486	118	368		9	85	94		9	0	7	0	0	0	15	0	0	0	0	23	0	0	0	37	9	6	0	3	9		0	0	0	0	0	0	0	5	0	1	1	0	0	0	0
1370	1370		20/05/1369-31/05/1370		240	72	168		9	72	81		14	0	3	0	0	0	3	0	0	0	0	20	0	0	0	21	4	2	0	2	3		0	3	0	0	1	0	0	2	0	2	1	0	2	0	1
1371	1371		31/05/1370-15/08/1371		166	42	124		8	72	80		3	0	2	0	0	0	3	0	0	0	0	11	0	0	0	19	1	0	0	2	1		0	0	0	0	0	0	0	1	0	1	0	0	0	0	0
1372	1372		15/08/1371-01/07/1372		116	37	79		8	53	61		2	0	2	0	0	0	1	0	0	0	0	7	0	0	0	15	6	1	0	3	0		0	0	0	0	0	0	0	1	0	1	0	0	2	0	0
1373	1373		01/07/1372-01/07/1373		133	47	86		8	63	71		5	0	1	0	0	0	2	0	0	0	0	15	0	0	0	15	4	2	0	3	0		0	0	0	0	0	0	0	0	0	0	0	2	0	0	0
1374	1374		Missing
1375	1375		Missing
1376	1376		Missing
1377	1377		01/08/1376-01/08/1377		236	82	154		10	88	98		14	0	1	0	0	0	3	0	0	0	0	17	0	0	0	22	5	15	2	1	2		0	1	1	0	0	0	0	5	0	1	2	1	0	0	0
1378	1378		01/08/1377-01/08/1378		216	72	144		10	74	84		4	0	3	0	0	0	7	0	0	0	0	21	0	0	0	20	2	8	1	4	2		0	1	1	1	0	0	0	1	0	0	3	1	1	0	0
1379	1379		01/08/1378-01/08/1379		182	69	113		8	67	75		9	0	1	0	0	0	12	0	0	0	0	15	0	0	0	20	6	4	2	0	0		0	0	0	0	0	0	0	0	0	1	0	0	1	0	0
1380	1380	Plague	01/08/1379-01/08/1380		237	109	128		8	69	77		2	0	3	0	0	0	9	0	0	0	0	0	0	0	0	64	9	18	0	2	2		0	1	1	0	0	0	0	0	0	2	0	1	1	0	0
1381	1381	Plague	01/08/1380-15/02/1381-15/08/1381		508	260	248		9	94	103		9	0	3	0	0	0	18	0	0	0	0	17	0	0	0	178	11	15	0	6	3		0	0	7	0	0	0	0	0	0	1	1	0	0	0	0
1382	1382	Plague	01/08/1381-01/08/1382		444	98	346		9	105	114		26	0	0	0	0	0	5	0	0	2	0	16	0	0	0	32	7	1	2	7	0		0	0	1	0	2	0	0	3	0	7	3	0	0	0	0
1383	1383		Missing
1384	1384		Missing
1385	1385		08/07/1384-08/07/1385		214	66	148		8	75	83		17	0	3	0	0	0	0	0	0	1	0	11	0	0	0	20	4	6	4	0	0		0	0	1	0	0	0	0	1	0	0	1	0	2	0	0
1386	1386		Missing
1387	1387		Missing
1388	1388		08/07/1387-08/07/1388		107	28	79		7	56	63		1	0	0	0	0	0	0	0	0	0	0	11	0	1	0	10	0	1	3	0	1		0	0	0	0	0	0	0	1	0	4	0	0	1	0	0
1389	1389		08/07/1388-08/07/1389		186	65	121		11	68	79		3	0	2	0	0	1	3	0	0	0	0	14	0	1	0	27	11	1	1	1	0		0	0	2	0	0	0	0	0	0	2	0	0	0	0	0
1390	1390		08/07/1389-08/02/1390		80	30	50		8	39	47		3	0	2	0	0	0	3	0	0	0	0	8	0	0	0	10	1	1	0	2	0		0	0	0	0	0	0	0	0	0	0	0	0	1	0	1
1391	1391		08/07/1390-08/06/1391		224	69	155		12	78	90		4	0	3	0	0	1	4	1	0	0	0	11	0	0	0	31	4	1	2	5	2		0	0	0	0	0	0	0	1	0	3	1	0	1	0	1
1392	1392		08/07/1391-08/07/1392		242	102	140		10	88	98		9	0	1	0	0	0	4	17	0	0	0	31	0	0	0	32	3	1	1	0	3		0	0	0	0	0	0	0	6	0	0	0	0	2	0	0
1393	1393		08/07/1392-24/06/1393		221	83	138		11	79	90		13	0	2	0	0	0	1	12	0	0	0	12	0	0	0	30	7	1	3	1	1		0	0	1	0	0	0	0	4	0	1	0	0	5	0	0
1394	1394		Missing
1395	1395		01/09/1394-01/09/1395		211	89	122		10	76	86		12	0	1	0	0	0	6	12	0	1	0	14	0	0	0	38	3	0	1	1	0		0	1	0	0	0	0	0	2	0	1	2	0	3	0	0
1396	1396		01/09/1395-01/09/1396		301	101	200		11	106	117		9	0	3	1	0	0	9	21	0	0	0	8	0	0	0	31	8	0	4	6	1		0	0	0	0	0	0	0	5	0	1	1	0	1	0	0
1397	1397		01/09/1396-01/09/1397		332	118	214		11	102	113		9	0	0	0	0	1	7	28	0	0	0	26	0	0	0	29	7	1	4	5	1		0	2	1	0	0	0	0	3	0	4	0	0	3	0	0
1398	1398		01/09/1397-01/09/1398		325	97	228		9	103	112		5	0	1	0	0	0	3	29	0	0	0	16	0	0	0	30	8	0	1	4	0		2	0	2	0	0	0	0	2	0	2	0	0	5	0	0
1399	1399		01/09/1398-01/09/1399		226	73	153		8	85	93		8	0	0	0	0	0	3	13	0	0	0	12	0	1	0	33	2	0	0	1	0		0	1	0	0	0	0	0	2	0	4	3	0	0	0	0
1400	1400	Plague	01/09/1399-01/09/1400		262	129	133		10	76	86		5	0	2	0	0	0	14	21	0	0	0	21	0	0	0	52	2	0	3	4	5		0	1	2	0	0	0	0	3	0	1	1	0	2	0	0
1401	1401	Plague	01/09/1400-01/09/1401		1091	450	641		11	131	142		57	0	21	0	0	0	28	73	0	0	0	51	0	0	0	192	10	2	3	8	5		0	2	7	0	0	0	0	1	0	18	0	0	5	0	0
1402	1402	Plague	01/09/1401-01/09/1402		541	182	359		9	109	118		17	0	3	0	0	0	5	83	0	0	0	10	0	0	0	49	8	0	2	5	0		0	4	0	0	0	0	0	6	0	5	0	0	5	0	0
1403	1403		01/09/1402-01/09/1403		235	67	168		10	91	101		11	0	12	0	0	0	2	14	0	0	0	8	0	0	1	13	2	0	0	3	1		0	2	1	0	0	0	0	5	0	6	1	0	2	0	0
1404	1404		01/09/1403-01/09/1404		205	66	139		8	84	92		8	0	1	0	0	0	4	26	0	0	0	6	0	0	0	13	3	0	0	5	0		0	1	1	0	0	0	0	3	0	3	0	0	1	0	0
1405	1405		01/09/1404-01/09/1405		157	45	112		8	63	71		5	0	1	0	0	0	0	14	0	0	0	4	0	0	0	12	4	0	0	3	2		0	0	2	0	0	0	0	1	0	4	0	0	1	0	0
1406	1406		01/09/1405-01/09/1406		183	80	103		9	67	76		12	0	2	0	0	0	4	24	0	0	0	8	0	0	1	17	8	0	0	4	0		0	0	0	0	0	0	0	1	0	2	1	0	0	0	0
1407	1407		01/09/1406-01/09/1407		192	62	130		11	87	98		4	0	4	5	3	0	9	9	0	0	0	7	0	0	0	14	5	1	0	1	0		0	1	0	0	0	0	0	2	0	1	0	0	2	0	0
1408	1408		Missing
1409	1409		01/09/1408-01/09/1409		250	101	149		11	91	102		12	0	1	1	12	0	4	19	0	0	0	15	0	0	0	17	11	0	0	7	2		0	1	1	0	0	0	0	3	0	2	0	0	2	0	0
1410	1410		01/09/1409-01/09/1410		296	88	208		8	94	102		8	0	0	0	5	0	14	15	0	0	0	17	0	0	0	19	5	0	0	5	0		0	3	4	0	0	0	0	1	0	2	0	0	5	0	0
1411	1411		01/09/1410-01/09/1411		191	63	128		10	88	98		5	0	1	0	6	0	7	11	0	0	0	6	0	0	0	19	5	2	1	0	0		0	0	0	0	0	0	0	3	0	2	0	0	2	0	0
1412	1412		01/09/1411-01/09/1412		202	64	138		10	78	88		7	0	0	0	4	0	3	17	0	0	0	7	0	0	0	19	3	1	0	2	1		0	1	1	0	0	0	0	2	0	2	0	0	3	0	0
1413	1413	Plague	01/09/1412-01/09/1413		400	157	243		12	110	122		8	0	2	3	10	0	5	16	1	0	0	12	0	0	0	92	3	0	0	3	2		0	1	1	0	0	0	0	3	0	1	0	0	2	0	0
1414	1414	Plague	01/09/1413-01/09/1414		803	267	536		13	137	150		34	0	4	1	9	1	5	57	0	0	0	18	0	0	0	107	12	6	0	12	1		0	1	1	0	0	0	0	5	0	7	2	0	10	0	0
1415	1415	Plague	01/09/1414-01/09/1415		549	134	415		13	119	132		37	0	1	5	10	1	26	19	0	0	0	8	0	0	0	14	4	0	1	7	1		0	1	0	0	0	0	0	4	0	6	4	0	1	0	0
1416	1416	Plague	01/09/1415-01/09/1416		704	210	494		12	121	133		75	0	1	1	1	0	30	56	0	0	0	12	0	0	0	19	4	0	1	5	5		0	5	5	0	0	0	0	3	0	16	0	0	3	0	0
1417	1417		Missing
1418	1418		Missing
1419	1419		01/09/1418-14/03/1419-01/09/1419		275	79	196		10	88	98		0	0	1	2	0	2	3	0	0	0	0	22	0	0	0	25	8	0	1	13	2		0	0	0	0	0	0	0	0	0	0	2	0	0	0	0
1420	1420		Missing
1421	1421		1/09/1420-31/05/1421		243	77	166		8	71	79		0	0	7	4	0	0	9	0	0	0	0	10	0	0	0	32	4	0	2	9	0		0	0	0	0	0	0	0	0	0	0	0	0	0	0	0
1422	1422		01/09/1421-01/09/1422		184	39	145		8	73	81		0	0	3	0	0	0	3	0	0	0	0	12	0	0	0	8	3	0	1	8	1		0	0	0	0	0	0	0	0	0	0	0	0	0	0	0
1423	1423		01/09/1422-01/10/1422- 01/09/1423		275	60	215		7	82	89		0	0	4	0	0	0	2	0	0	0	0	11	0	0	0	21	5	0	1	16	0		0	0	0	0	0	0	0	0	0	0	2	0	0	0	0
1424	1424		Missing
1425	1425	Plague	01/09/1424-01/09/1425		171	95	76		6	43	49		0	0	0	0	0	0	0	0	0	0	0	23	0	0	0	24	32	0	9	4	3		0	0	0	0	0	0	0	0	0	0	2	0	0	0	0
1426	1426	Plague	01/09/1425-01/09/1426		314	79	235		9	72	81		0	0	2	0	0	1	2	0	0	0	0	36	0	0	0	13	12	0	3	9	1		0	0	0	0	0	0	0	0	0	0	4	0	0	0	0
1427	1427		01/09/1426-17/04/1427-31/08/1427		174	37	137		8	78	86		0	0	2	1	0	1	1	0	0	0	0	8	0	0	0	13	9	0	0	2	0		0	0	0	0	0	0	0	0	0	0	0	0	0	0	0
1428	1428		01/09/1427-01/07/1428-01/09/1428		182	33	149		7	69	76		0	0	1	0	0	0	2	0	0	0	0	5	0	0	0	17	0	0	3	4	1		0	0	0	0	0	0	0	0	0	0	3	0	0	0	0
1429	1429		01/09/1428-24/01/1429-31/08/1429		142	41	101		8	54	62		0	0	2	0	0	0	8	0	0	0	0	3	0	0	0	16	4	0	2	4	2		0	0	0	0	0	0	0	0	0	0	1	0	0	0	0
1430	1430		01/09/1429-31/08/1430		151	29	122		4	52	56		0	0	0	0	0	0	0	0	0	0	0	3	0	0	0	21	1	0	0	4	0		0	0	0	0	0	0	0	0	0	0	3	0	0	0	0
1431	1431		01/09/1430-01/10/1430-31/08/1431		193	55	138		10	65	75		0	0	1	5	0	2	1	0	0	0	0	6	0	0	0	27	7	0	2	3	1		0	0	0	0	0	0	0	0	0	0	0	0	0	0	0
1432	1432		01/09/1431-31/08/1432		137	41	96		8	62	70		0	0	2	1	0	0	6	0	0	0	0	4	0	0	0	19	5	0	0	3	1		0	0	0	0	0	0	0	0	0	0	0	0	0	0	0
1433	1433		01/09/1432-31/08/1433		151	53	98		9	64	73		0	0	2	1	0	1	1	0	0	0	0	8	0	0	0	23	10	0	0	6	1		0	0	0	0	0	0	0	0	0	0	1	0	0	0	0
1434	1434		01/09/1433-03/12/1433-28/02/1434-31/08/1434		296	87	209		9	84	93		0	0	5	3	0	3	6	0	0	0	0	6	0	0	0	48	9	0	0	6	1		0	0	0	0	0	0	0	0	0	0	0	0	0	0	0
1435	1435		01/09/1434-31/08/1435		196	54	142		8	74	82		0	0	3	0	0	4	3	0	0	0	0	7	0	0	0	20	13	0	0	3	1		0	0	0	0	0	0	0	0	0	0	0	0	0	0	0
1436	1436		Missing
1437	1437		01/09/1436-31/08/1437		158	49	109		6	65	71		0	0	0	0	0	1	5	0	0	0	0	11	0	0	0	24	5	0	0	3	0		0	0	0	0	0	0	0	0	0	0	1	0	0	0	0
1438	1438	Plague	01/09/1437-31/08/1438		378	131	247		8	89	97		0	0	10	0	0	3	6	0	0	0	0	21	0	0	0	65	6	0	0	18	2		0	0	0	0	0	0	0	0	0	0	0	0	0	0	0
1439	1439	Plague	01/09/1438-31/12/1439		1021	311	710		9	125	134		0	0	6	2	0	7	37	0	0	0	0	108	0	0	0	102	8	0	0	23	18		0	0	0	0	0	0	0	0	0	0	1	0	0	0	0
1440	1440		Missing
1441	1441		01/01/1441-31/12/1441		238	55	183		10	89	99		13	0	3	1	1	2	3	0	0	0	0	15	0	0	0	6	2	0	0	9	0		0	0	0	0	0	0	0	12	0	2	3	0	1	0	0
1442	1442		01/01/1442-31/12/1442		220	51	169		10	96	106		7	0	2	1	6	1	0	0	0	0	0	16	0	0	0	6	4	0	0	4	4		0	0	0	0	0	0	0	1	0	0	0	0	2	0	0
1443	1443		01/01/1443-31/12/1443		258	69	189		9	102	111		19	0	3	0	3	2	1	0	0	0	0	17	0	0	0	15	6	0	0	3	0		0	0	1	0	0	0	0	5	0	2	0	0	2	0	0
1444	1444		01/01/1444-31/12/1444		196	38	158		7	84	91		10	0	1	0	2	1	0	0	0	0	0	16	0	0	0	6	0	0	0	2	0		0	0	3	0	0	0	0	3	0	3	0	0	0	0	0
1445	1445		01/01/1445-31/12/1445		250	58	192		10	99	109		9	0	2	2	6	2	0	0	0	0	0	15	0	0	0	13	4	0	0	4	1		0	0	0	0	0	0	0	2	0	4	0	0	6	0	0
1446	1446		01/01/1446-31/12/1446		170	40	130		8	87	95		5	0	1	0	6	0	1	0	0	0	0	12	0	0	0	7	3	0	0	5	0		0	1	1	0	0	0	0	3	0	1	2	0	2	0	0
1447	1447		01/01/1447-31/12/1447		191	50	141		9	86	95		9	0	5	0	3	2	4	0	0	0	0	10	0	0	0	7	7	0	0	3	0		0	0	0	0	0	0	0	0	2	3	1	0	2	0	0
1448	1448		01/01/1448-31/12/1448		219	67	152		11	96	107		14	0	5	1	3	1	7	0	0	0	0	10	0	0	0	18	3	0	0	4	1		0	2	0	0	0	0	0	2	0	2	2	0	5	0	0
1449	1449		01/01/1449-31/12/1449		233	73	160		10	93	103		24	0	2	1	1	0	9	0	0	0	0	14	0	0	0	15	1	0	0	5	1		0	0	0	0	0	0	0	6	0	0	1	0	4	0	0
1450	1450		01/01/1450-31/12/1450		333	89	244		10	110	120		12	0	4	0	5	1	16	0	0	0	0	18	0	0	0	17	4	1	0	11	0		0	2	0	0	0	0	0	6	0	3	5	0	1	0	0
	1451
			TOTALS		25610	8385	17225		745	7050	7795
[truncated: 258 more columns]
